# Supplementary material for: NICEFIT—A Prospective, Non-Interventional, and Multicentric Study for the Management of Idiopathic Pulmonary Fibrosis with Antifibrotic Therapy in Taiwan
Source: Biomedicines. 2022 Sep 22;10(10):2362. doi: 10.3390/biomedicines10102362 (PMC9598748; doi:10.3390/biomedicines10102362)
Supplement: Supplementary file 1 [file biomedicines-10-02362-s001.zip]

Archive with 1 entries (1 files):
- biomedicines-1792413-supplementary.pdf
